# Supplementary material for: Effect of TiO2 on Selected Pathogenic and Opportunistic Intestinal Bacteria
Source: Biol Trace Elem Res. 2021 Jul 23;200(5):2468–74. doi: 10.1007/s12011-021-02843-7 (PMC9023387; doi:10.1007/s12011-021-02843-7)
Supplement: Supplementary file 1 — (ZIP 8.20 MB) [file 12011_2021_2843_MOESM1_ESM.zip]

Archive with 6 entries (6 files):
- 2S1 (E. coli)_ESM.docx
- 2S2 (B. subtillis)_ESM.docx
- 2S3 (M. luteus)_ESM.docx
- 2S4 (S. anatum)_ESM.docx
- 2S5 (S. enterica)_ESM.docx
- 2S6 (L. monocytogenes)_ESM.docx
